# Supplementary material for: Changes in Phytoplankton Community Composition and Phytoplankton Cell Size in Response to Nitrogen Availability Depend on Temperature
Source: Microorganisms. 2022 Jun 30;10(7):1322. doi: 10.3390/microorganisms10071322 (PMC9324377; doi:10.3390/microorganisms10071322)
Supplement: Supplementary file 1 [file microorganisms-10-01322-s001.zip]

Archive with 1 entries (1 files):
- microorganisms-1737733-supplementary.pdf
